# Supplementary material for: Using c-kit to genetically target cerebellar molecular layer interneurons in adult mice
Source: PLoS One. 2017 Jun 28;12(6):e0179347. doi: 10.1371/journal.pone.0179347 (PMC5489153; doi:10.1371/journal.pone.0179347)
Supplement: S1 File — (XLSX) [file pone.0179347.s001.xlsx]

## Sheet: Figure 2
	Labeled cell density
			Area (pixels)				Area (mm^2)				Tissue Volume (mm^3)			Cells			Density (mm^3)
	Mouse	Section	ML	PC	GL	Scaling	ML	PC	GL	Thickness (mm)	ML	PC	GL	ML	PC	GL	ML	PC	GL
	7920905	A	1607119	192226	854789	1.764e-07	0.283496	0.0339087	0.150785	0.02321	0.00657994	0.00078702	0.00349971	997	0	2	151521	0	571.475
	7920905	B	1014430	147527	547037	1.764e-07	0.178945	0.0260238	0.0964973	0.007974	0.00142691	0.000207513	0.00076947	257	0	8	180109	0	10396.8
	7920905	C	1233851	180685	737575	1.764e-07	0.217651	0.0318728	0.130108	0.0108	0.00235063	0.000344227	0.00140517	291	0	0	123796	0	0
	7920905	D	1276508	222752	1256643	1.764e-07	0.225176	0.0392935	0.221672	0.035	0.00788116	0.00137527	0.00775851	645	0	0	81840.7	0	0
	7928997	A	937160	98154	388871	1.764e-07	0.165315	0.0173144	0.0685968	0.009625	0.00159116	0.000166651	0.000660245	231	0	8	145177	0	12116.7
	7928997	B	2119603	327124	908492	6.76e-08	0.143285	0.0221136	0.0614141	0.01	0.00143285	0.000221136	0.000614141	144	0	7	100499	0	11398
	26A		3400187	287732	2006178	1.225e-07	0.416523	0.0352472	0.245757	0.012	0.00499827	0.000422966	0.00294908	442	0	4	88430.5	0	1356.35
	26B		1711154	149495	1050662	1.225e-07	0.209616	0.0183131	0.128706	0.010205	0.00213914	0.000186886	0.00131345	54	0	4	25243.8	0	3045.42
	79209C3	A	1005325	122828	572273	2.704e-07	0.27184	0.0332127	0.154743	0.009831	0.00267246	0.000326514	0.00152127	385	0	2	144062	0	1314.69
	79209C3	B	1198713	148926	823185	1.764e-07	0.211453	0.0262705	0.14521	0.036	0.00761231	0.00094574	0.00522755	841	0	16	110479	0	3060.7
	Panel 2B
	Mouse	Section	anti-PV +	GFP + / PV +	GFP - / PV +	GFP + / PV -
	79F923F	A	50	42	8	0
	79F923F	D 1	74	72	2	5
	79F923F	D 2	61	56	5	1
	79F923F	E	80	75	5	1
	79F923F	C	50	40	10	2
	7A31D0C	G	43	33	10	1
	7A31D0C	H	71	67	4	0
	7A31D0C	I	50	44	6	2
	Panel 2C
	hSyn							EF1a				CAG
	Location	Intensities						Location	Intensities			Location	Intensities
		7A2F2CE (1)	7A2F2CE (2)	7921388 3A	7921388 3B	7921388 3C	7A2F2CE (3)		79209C3 (1)	79209C3 (2)	7921903		7920905 (1)	7920905 (2)	7920905 (3)	7920905 (4)	7921B00
	-0.17199	0.0109136	0.0117324	0.101057	0.0257142	0.26292	0.021811	-0.13306	0.052584	0.021811	0	-0.16667	0.00290111	0.00324705	0.0390652	0.0197664	0.00871685
	-0.16199	0.0127601	0.0133135	0.104578	0.0130889	0.261987	0.0208341	-0.12306	0.0523975	0.0208341	0.00793676	-0.15667	0.0010922	0.00286283	0.0381902	0.0142107	0.0110083
	-0.15199	0.0155243	0.0169453	0.100943	0	0.253906	0.0186888	-0.11306	0.0507812	0.0186888	0.0158735	-0.14667	0.00129528	0.00508152	0.0395616	0.0142378	0.0131773
	-0.14199	0.0137139	0.0195808	0.108619	0.00142658	0.253348	0.0213888	-0.10306	0.0506697	0.0213888	0.0238103	-0.13667	0.00175224	0.00620781	0.0424588	0.014349	0.0105244
	-0.13199	0.0160554	0.0202729	0.107791	0.00435108	0.263552	0.0283556	-0.093056	0.0527104	0.0283556	0.0317502	-0.12667	0.00153616	0.00458052	0.0437714	0.0145469	0.00643122
	-0.12199	0.0189933	0.0190472	0.0999064	0.0167624	0.25843	0.0253369	-0.083056	0.051686	0.0253369	0.039687	-0.11667	0.0023308	0.0048668	0.0419662	0.0143924	0.0092591
	-0.11199	0.0187517	0.0229901	0.115799	0.0197939	0.272575	0.025223	-0.073056	0.0545151	0.025223	0.0476237	-0.10667	0.000667125	0.00348813	0.0440472	0.015298	0.0136029
	-0.10199	0.0227315	0.0238722	0.121118	0.0174043	0.263453	0.0276664	-0.063056	0.0526906	0.0276664	0.0555605	-0.096667	0.00120082	0.00251251	0.0471099	0.0242701	0.014186
	-0.091986	0.0271904	0.0229458	0.117113	0.00855951	0.249804	0.0323719	-0.053056	0.0499607	0.0323719	0.0634973	-0.086667	0.00135078	0.00210192	0.04886	0.0223477	0.0221157
	-0.081986	0.0234706	0.0267223	0.13845	0.00727558	0.250959	0.0380306	-0.043056	0.0501919	0.0380306	0.071434	-0.076667	0.00305697	0.00114513	0.0513198	0.0220901	0.0251535
	-0.071986	0.0224018	0.0320759	0.156335	0.0153358	0.251387	0.0383504	-0.033056	0.0502774	0.0383504	0.0793708	-0.066667	0.00143816	0.000478393	0.0516507	0.0273287	0.0466745
	-0.061986	0.023276	0.0384781	0.161394	0.012126	0.25011	0.0457239	-0.023056	0.0500221	0.0457239	0.0873075	-0.056667	0	0	0.0547134	0.0254876	0.0587906
	-0.051986	0.0281351	0.0397176	0.175576	0.0154784	0.246618	0.0543775	-0.013056	0.0493236	0.0543775	0.0952443	-0.046667	0.00181836	0.00108109	0.0578349	0.0250727	0.0452168
	-0.041986	0.0318708	0.0311929	0.168287	0.0241449	0.250519	0.0572845	-0.0030561	0.0501039	0.0572845	0.103181	-0.036667	0.000609268	0.00318301	0.0602395	0.0245765	0.0250019
	-0.031986	0.0325403	0.0305126	0.154897	0.0197939	0.256952	0.0614478	0.0069439	0.0513904	0.0614478	0.111118	-0.026667	0.000191282	0.0148377	0.0608425	0.0216319	0.0257016
	-0.021986	0.0420612	0.030295	0.174271	0.0255715	0.255105	0.0630053	0.016944	0.0510211	0.0630053	0.119055	-0.016667	0.000602183	0.0385276	0.0640155	0.0252625	0.0267686
	-0.011986	0.0439102	0.0298648	0.206951	0.0264631	0.253823	0.0646569	0.026944	0.0507645	0.0646569	0.126991	-0.0066667	0.00256341	0.0493461	0.0731522	0.035764	0.0314798
	-0.0019858	0.0481342	0.0344249	0.185428	0.0473269	0.26631	0.0812439	0.036944	0.053262	0.0812439	0.134928	0.0033333	0.0106728	0.0657621	0.0937235	0.0453489	0.0474266
	0.0080142	0.0663792	0.0487621	0.22358	0.0711152	0.284409	0.118141	0.046944	0.0568818	0.118141	0.142865	0.013333	0.0276284	0.161143	0.116324	0.0579138	0.0681488
	0.018014	0.0954614	0.0631022	0.237614	0.0996826	0.315699	0.160747	0.056944	0.0631398	0.160747	0.150802	0.023333	0.0549026	0.290095	0.139738	0.077184	0.0927776
	0.028014	0.115101	0.0688575	0.27808	0.135882	0.352077	0.230953	0.066944	0.0704154	0.230953	0.158738	0.033333	0.0941508	0.328893	0.168629	0.097048	0.10845
	0.038014	0.146451	0.084633	0.281254	0.150077	0.361559	0.312946	0.076944	0.0723117	0.312946	0.166675	0.043333	0.194893	0.378654	0.210154	0.124615	0.117132
	0.048014	0.204304	0.12017	0.311702	0.176219	0.386906	0.376177	0.086944	0.0773811	0.376177	0.174612	0.053333	0.328896	0.501228	0.259838	0.166366	0.128549
	0.058014	0.28771	0.166195	0.303619	0.228717	0.398649	0.430073	0.096944	0.0797299	0.430073	0.182549	0.063333	0.37171	0.606663	0.317783	0.24573	0.167416
	0.068014	0.376149	0.234676	0.366549	0.3126	0.443301	0.518918	0.10694	0.0886601	0.518918	0.190482	0.073333	0.358285	0.642561	0.387862	0.364708	0.191257
	0.078014	0.441141	0.346741	0.488657	0.398374	0.488571	0.651754	0.11694	0.0977143	0.651754	0.198419	0.083333	0.348497	0.636157	0.420952	0.43526	0.274123
	0.088014	0.50198	0.515571	0.562084	0.576019	0.515406	0.744096	0.12694	0.103081	0.744096	0.206356	0.093333	0.408668	0.63224	0.448711	0.442879	0.38504
	0.098014	0.516711	0.71368	0.70502	0.66461	0.562164	0.74806	0.13694	0.112433	0.74806	0.214293	0.10333	0.502266	0.639623	0.485957	0.445835	0.459491
	0.10801	0.552693	0.808201	0.905696	0.686544	0.631604	0.776746	0.14694	0.126321	0.776746	0.222229	0.11333	0.632503	0.684675	0.475184	0.485259	0.495997
	0.11801	0.595218	0.83366	1	0.714826	0.68143	0.82581	0.15694	0.136286	0.82581	0.230166	0.12333	0.728309	0.709875	0.437975	0.549249	0.55856
	0.12801	0.713742	0.805012	0.950476	0.763151	0.673962	0.815275	0.16694	0.134792	0.815275	0.238103	0.13333	0.774476	0.782538	0.43349	0.598652	0.595177
	0.13801	0.844547	0.840847	0.802399	0.858233	0.686636	0.881765	0.17694	0.137327	0.881765	0.24604	0.14333	0.804857	0.850493	0.467683	0.663862	0.532147
	0.14801	0.89656	0.913375	0.782926	0.823496	0.685179	0.948401	0.18694	0.137036	0.948401	0.253976	0.15333	0.862572	0.840736	0.515554	0.716735	0.463485
	0.15801	0.902852	0.906985	0.812317	0.814009	0.702842	0.96736	0.19694	0.140568	0.96736	0.261913	0.16333	0.843255	0.7935	0.543571	0.751577	0.492266
	0.16801	0.909396	0.888024	0.853626	0.832662	0.768749	0.984084	0.20694	0.15375	0.984084	0.26985	0.17333	0.810572	0.832449	0.583316	0.771723	0.588763
	0.17801	1	0.904898	0.890752	0.846321	0.754527	1	0.21694	0.150905	1	0.277787	0.18333	0.721591	0.877727	0.597803	0.81272	0.693249
	0.18801	0.982215	0.94036	0.852799	0.865616	0.783344	0.94274	0.22694	0.156669	0.94274	0.285723	0.19333	0.619881	0.853318	0.663396	0.869634	0.739836
	0.19801	0.945134	0.974206	0.829492	0.820785	0.871469	0.911394	0.23694	0.174294	0.911394	0.29366	0.20333	0.550228	0.76958	0.735459	0.857486	0.70491
	0.20801	0.935487	0.978607	0.768744	0.799708	0.902362	0.895271	0.24694	0.180472	0.895271	0.301597	0.21333	0.57441	0.718012	0.886021	0.866136	0.685377
	0.21801	0.882802	1	0.771471	0.833197	0.843612	0.884932	0.25694	0.168722	0.884932	0.309534	0.22333	0.689262	0.696088	0.995441	0.860767	0.662171
	0.22801	0.822181	0.883653	0.849973	0.924748	0.836207	0.85696	0.26694	0.167241	0.85696	0.31747	0.23333	0.807632	0.701852	1	0.821506	0.707592
	0.23801	0.829304	0.806843	0.809474	1	0.908312	0.848743	0.27694	0.181662	0.848743	0.325407	0.24333	0.820337	0.738466	0.911795	0.789402	0.80957
	0.24801	0.859144	0.697732	0.744643	0.980991	0.796141	0.774646	0.28694	0.159228	0.774646	0.333344	0.25333	0.821364	0.838853	0.795427	0.775628	0.78065
	0.25801	0.829639	0.65974	0.69897	0.786547	0.597395	0.743444	0.29694	0.119479	0.743444	0.341281	0.26333	0.811717	0.94425	0.690052	0.829531	0.678264
	0.26801	0.814471	0.671259	0.64652	0.779414	0.626615	0.696782	0.30694	0.125323	0.696782	0.349217	0.27333	0.880095	1	0.701376	0.844363	0.682695
	0.27801	0.75151	0.688891	0.61141	0.810514	0.696087	0.692859	0.31694	0.139217	0.692859	0.357154	0.28333	0.815508	0.878518	0.704428	0.867763	0.740769
	0.28801	0.726586	0.756437	0.70378	0.597382	0.832953	0.732288	0.32694	0.166591	0.732288	0.365091	0.29333	0.808907	0.791918	0.681448	0.879422	0.80753
	0.29801	0.673784	0.820567	0.681531	0.595064	0.944566	0.767246	0.33694	0.188913	0.767246	0.373028	0.30333	0.776318	0.743024	0.637916	0.830019	0.80992
	0.30801	0.666518	0.795698	0.561224	0.614644	0.982648	0.780213	0.34694	0.19653	0.780213	0.380964	0.31333	0.751959	0.684223	0.651704	0.812043	0.927467
	0.31801	0.637819	0.670038	0.509584	0.650772	1	0.767184	0.35694	0.2	0.767184	0.388901	0.32333	0.740093	0.680343	0.713693	0.825681	1
	0.32801	0.683716	0.582842	0.475747	0.611684	0.880672	0.742482	0.36694	0.176134	0.742482	0.396838	0.33333	0.732772	0.751989	0.723547	0.796506	0.888576
	0.33801	0.689589	0.556083	0.415693	0.561575	0.899604	0.685926	0.37694	0.179921	0.685926	0.404775	0.34333	0.695224	0.902325	0.734981	0.854856	0.8361
	0.34801	0.683272	0.544437	0.350432	0.517707	0.864187	0.656038	0.38694	0.172837	0.656038	0.412712	0.35333	0.669519	0.973971	0.759468	0.803746	0.800358
	0.35801	0.621485	0.571205	0.339125	0.466921	0.75527	0.666998	0.39694	0.151054	0.666998	0.420648	0.36333	0.658503	0.945154	0.859255	0.789429	0.700654
	0.36801	0.556753	0.595532	0.327885	0.486858	0.676379	0.619093	0.40694	0.135276	0.619093	0.428585	0.37333	0.6285	0.879535	0.874771	0.77232	0.639373
	0.37801	0.553574	0.626799	0.328497	0.520953	0.69085	0.604295	0.41694	0.13817	0.604295	0.436522	0.38333	0.63118	0.830905	0.834327	0.736149	0.648761
	0.38801	0.624253	0.584624	0.336696	0.413781	0.802215	0.58843	0.42694	0.160443	0.58843	0.444459	0.39333	0.594707	0.802804	0.835099	0.751089	0.749223
	0.39801	0.627349	0.568173	0.31838	0.353222	0.834347	0.585915	0.43694	0.166869	0.585915	0.452395	0.40333	0.588886	0.821488	0.770572	0.756051	0.769514
	0.40801	0.647794	0.537791	0.225183	0.403973	0.803392	0.591866	0.44694	0.160678	0.591866	0.460332	0.41333	0.702203	0.899575	0.668911	0.746046	0.661005
	0.41801	0.603515	0.488714	0.198206	0.454117	0.845162	0.569606	0.45694	0.169032	0.569606	0.468269	0.42333	0.881878	0.895921	0.627989	0.779993	0.532381
	0.42801	0.605789	0.471043	0.182618	0.468383	0.75431	0.553265	0.46694	0.150862	0.553265	0.476206	0.43333	0.975417	0.812937	0.622106	0.772184	0.545091
	0.43801	0.628163	0.443556	0.196123	0.463497	0.669717	0.529411	0.47694	0.133943	0.529411	0.484142	0.44333	1	0.716505	0.628981	0.811988	0.578268
	0.44801	0.630411	0.433189	0.20176	0.505653	0.611184	0.496885	0.48694	0.122237	0.496885	0.492079	0.45333	0.912294	0.730932	0.597251	0.790134	0.543634
	0.45801	0.635235	0.422941	0.187643	0.557081	0.597612	0.485087	0.49694	0.119522	0.485087	0.500016	0.46333	0.838556	0.789846	0.57236	0.70391	0.480429
	0.46801	0.623087	0.425727	0.185875	0.5487	0.610162	0.473331	0.50694	0.122032	0.473331	0.507953	0.47333	0.785882	0.873395	0.605634	0.68192	0.470132
	0.47801	0.585856	0.431072	0.179064	0.41214	0.705073	0.452334	0.51694	0.141015	0.452334	0.515889	0.48333	0.768183	0.901233	0.631702	0.683954	0.48352
	0.48801	0.53906	0.41535	0.169907	0.354043	0.693515	0.462103	0.52694	0.138703	0.462103	0.523826	0.49333	0.740211	0.85554	0.645527	0.699111	0.547948
	0.49801	0.485327	0.399204	0.146103	0.339563	0.656052	0.45785	0.53694	0.13121	0.45785	0.531763	0.50333	0.772032	0.779675	0.715385	0.745965	0.632785
	0.50801	0.45682	0.359943	0.153525	0.453761	0.665658	0.450678	0.54694	0.133132	0.450678	0.5397	0.51333	0.794632	0.750143	0.814141	0.796208	0.695464
	0.51801	0.421636	0.345589	0.143673	0.530404	0.670275	0.435031	0.55694	0.134055	0.435031	0.547636	0.52333	0.826654	0.726713	0.793662	0.779343	0.73039
	0.52801	0.385805	0.319707	0.140285	0.478191	0.677433	0.415068	0.56694	0.135487	0.415068	0.555573	0.53333	0.750094	0.710704	0.691523	0.725412	0.843738
	0.53801	0.406124	0.307883	0.143144	0.438603	0.593832	0.403363	0.57694	0.118766	0.403363	0.56351	0.54333	0.740258	0.70528	0.62854	0.74347	0.896098
	0.54801	0.404312	0.281026	0.144268	0.368843	0.555471	0.371179	0.58694	0.111094	0.371179	0.571447	0.55333	0.711011	0.714282	0.581699	0.75212	0.785257
	0.55801	0.424547	0.279766	0.147112	0.402225	0.646478	0.339977	0.59694	0.129296	0.339977	0.579383	0.56333	0.725322	0.741404	0.541402	0.751686	0.663162
	0.56801	0.427936	0.260076	0.147426	0.457256	0.657323	0.320459	0.60694	0.131465	0.320459	0.58732	0.57333	0.848698	0.801184	0.570154	0.809765	0.631094
	0.57801	0.411812	0.227125	0.139276	0.430008	0.623982	0.323305	0.61694	0.124796	0.323305	0.595257	0.58333	0.914301	0.811393	0.641887	0.856971	0.598792
	0.58801	0.381133	0.220982	0.127694	0.535468	0.654627	0.327735	0.62694	0.130925	0.327735	0.603194	0.59333	0.887262	0.797455	0.749027	0.840838	0.636458
	0.59801	0.353029	0.221002	0.126437	0.545098	0.636934	0.333147	0.63694	0.127387	0.333147	0.611131	0.60333	0.836726	0.771275	0.799582	0.852362	0.711499
	0.60801	0.332416	0.235041	0.120166	0.445344	0.658562	0.321753	0.64694	0.131712	0.321753	0.619067	0.61333	0.795789	0.793575	0.760682	0.819472	0.765549
	0.61801	0.320763	0.257211	0.124354	0.393809	0.713966	0.308641	0.65694	0.142793	0.308641	0.627004	0.62333	0.709759	0.798171	0.669536	0.799733	0.75587
	0.62801	0.328255	0.228799	0.124675	0.375299	0.801688	0.29406	0.66694	0.160338	0.29406	0.634941	0.63333	0.687585	0.815461	0.645711	0.796181	0.721586
	0.63801	0.318213	0.189685	0.124201	0.43575	0.758958	0.262879	0.67694	0.151792	0.262879	0.642878	0.64333	0.698223	0.857913	0.660013	0.815378	0.653484
	0.64801	0.327307	0.172466	0.118779	0.395235	0.649979	0.253979	0.68694	0.129996	0.253979	0.650814	0.65333	0.66691	0.868536	0.690714	0.779505	0.628062
	0.65801	0.315428	0.166983	0.108734	0.390349	0.641365	0.265942	0.69694	0.128273	0.265942	0.658751	0.66333	0.614945	0.786079	0.749357	0.776984	0.676107
	0.66801	0.29526	0.153997	0.102538	0.488249	0.624601	0.267225	0.70694	0.12492	0.267225	0.666688	0.67333	0.670216	0.754663	0.775278	0.829477	0.856624
	0.67801	0.278406	0.147135	0.10436	0.498377	0.559685	0.250243	0.71694	0.111937	0.250243	0.674625	0.68333	0.702179	0.753044	0.784581	0.869308	0.975336
	0.68801	0.25797	0.150827	0.0948333	0.481865	0.530682	0.225189	0.72694	0.106136	0.225189	0.682561	0.69333	0.669685	0.797982	0.829547	0.865268	0.993062
	0.69801	0.275285	0.154263	0.0948152	0.420842	0.585713	0.20355	0.73694	0.117143	0.20355	0.690498	0.70333	0.67978	0.757752	0.861829	0.900273	0.892599
	0.70801	0.307332	0.157669	0.0947838	0.388281	0.61921	0.215109	0.74694	0.123842	0.215109	0.698435	0.71333	0.68827	0.691192	0.865027	0.943575	0.834118
	0.71801	0.326888	0.154746	0.091605	0.41617	0.582987	0.217179	0.75694	0.116597	0.217179	0.706372	0.72333	0.760886	0.676124	0.844438	1	0.769047
	0.72801	0.301544	0.155001	0.0920629	0.382681	0.580911	0.212077	0.76694	0.116182	0.212077	0.714308	0.73333	0.770367	0.720988	0.863005	0.993438	0.72042
	0.73801	0.249153	0.152353	0.0922993	0.393095	0.636965	0.214954	0.77694	0.127393	0.214954	0.722245	0.74333	0.823761	0.737825	0.8915	0.928337	0.683395
	0.74801	0.198977	0.146102	0.0881998	0.35768	0.567927	0.215016	0.78694	0.113585	0.215016	0.730182	0.75333	0.766022	0.645989	0.902714	0.9314	0.664445
	0.75801	0.192584	0.14178	0.087089	0.511609	0.555657	0.205236	0.79694	0.111131	0.205236	0.738119	0.76333	0.737318	0.602331	0.884882	0.86638	0.618791
	0.76801	0.210696	0.139958	0.0875783	0.435643	0.641396	0.192414	0.80694	0.128279	0.192414	0.746055	0.77333	0.751038	0.568843	0.855541	0.830264	0.535296
	0.77801	0.222399	0.145452	0.0850673	0.453226	0.639908	0.175784	0.81694	0.127982	0.175784	0.753992	0.78333	0.761937	0.546129	0.809693	0.869932	0.535821
	0.78801	0.224799	0.140165	0.0852855	0.503584	0.574465	0.167474	0.82694	0.114893	0.167474	0.761929	0.79333	0.754888	0.532116	0.774948	0.821939	0.586373
	0.79801	0.200822	0.135804	0.0827416	0.429438	0.566378	0.162827	0.83694	0.113276	0.162827	0.769866	0.80333	0.662954	0.557882	0.762336	0.949432	0.576286
	0.80801	0.202399	0.132634	0.0830259	0.372267	0.497279	0.147221	0.84694	0.0994557	0.147221	0.777802	0.81333	0.574457	0.622672	0.863373	0.951546	0.500137
	0.81801	0.220554	0.126363	0.0854839	0.357823	0.478253	0.137556	0.85694	0.0956506	0.137556	0.785739	0.82333	0.517462	0.596794	0.928708	0.938803	0.52002
	0.82801	0.231065	0.114883	0.0895321	0.359571	0.546981	0.136883	0.86694	0.109396	0.136883	0.793676	0.83333	0.50948	0.551855	0.932091	0.912881	0.562875
	0.83801	0.218716	0.104231	0.0869022	0.329541	0.561947	0.141509	0.87694	0.112389	0.141509	0.801613	0.84333	0.523342	0.538972	0.943415	0.854043	0.548998
	0.84801	0.186267	0.0958926	0.0817382	0.273762	0.558848	0.141768	0.88694	0.11177	0.141768	0.80955	0.85333	0.5409	0.51961	0.88558	0.860333	0.597801
	0.85801	0.162928	0.0862712	0.0788884	0.319591	0.512183	0.125965	0.89694	0.102437	0.125965	0.817486	0.86333	0.508831	0.475387	0.928929	0.843848	0.579026
	0.86801	0.1562	0.0869662	0.0713969	0.340989	0.453061	0.114944	0.90694	0.0906122	0.114944	0.825423	0.87333	0.491285	0.444913	0.916979	0.791734	0.415312
	0.87801	0.143356	0.0784219	0.0701258	0.331966	0.433292	0.119797	0.91694	0.0866584	0.119797	0.83336	0.88333	0.502266	0.395605	0.841496	0.548626	0.291603
	0.88801	0.143129	0.0667862	0.0713391	0.402225	0.422137	0.11722	0.92694	0.0844274	0.11722	0.841297	0.89333	0.46081	0.371873	0.737004	0.519803	0.266677
	0.89801	0.146862	0.0526558	0.0720433	0.363387	0.366888	0.115399	0.93694	0.0733777	0.115399	0.849233	0.90333	0.36191	0.341475	0.692773	0.42558	0.249681
	0.90801	0.140831	0.0428542	0.0633897	0.265594	0.329054	0.10565	0.94694	0.0658108	0.10565	0.85717	0.91333	0.241591	0.299474	0.556881	0.322518	0.221787
	0.91801	0.126116	0.0368694	0.0660197	0.271586	0.31415	0.0855449	0.95694	0.0628299	0.0855449	0.865107	0.92333	0.165468	0.25495	0.367198	0.256657	0.158151
	0.92801	0.109111	0.0318151	0.0595266	0.300011	0.292828	0.0684601	0.96694	0.0585656	0.0684601	0.873044	0.93333	0.118274	0.199852	0.253771	0.220866	0.118368
	0.93801	0.0844799	0.026295	0.0504764	0.250366	0.267023	0.0616817	0.97694	0.0534045	0.0616817	0.88098	0.94333	0.0850708	0.143232	0.172898	0.171328	0.118602
	0.94801	0.0503691	0.0162188	0.049559	0.20903	0.226149	0.061602	0.98694	0.0452297	0.061602	0.888917	0.95333	0.064939	0.104764	0.155279	0.118086	0.0932907
	0.95801	0.0240562	0.0137359	0.0479919	0.130104	0.155596	0.057269	0.99694	0.0311192	0.057269	0.896854	0.96333	0.0577246	0.0735897	0.11364	0.0706874	0.0694899
	0.96801	0.0141636	0.015312	0.0400013	0.102108	0.0975402	0.0428449	1.0069	0.019508	0.0428449	0.904759	0.97333	0.0533676	0.0478167	0.0677915	0.0615932	0.0408205
	0.97801	0.00871225	0.0120859	0.0322602	0.075288	0.053205	0.030357	1.0169	0.010641	0.030357	0.912696	0.98333	0.0584803	0.0318791	0.0354547	0.0167784	0.0136846
	0.98801	0.00697886	0.00874223	0.0279177	0.0581333	0.0333025	0.0159671	1.0269	0.0066605	0.0159671	0.920632	0.99333	0.0528363	0.0244018	0.0144973	0.00166483	0.000151597
	0.99801	0.00400478	0.00225178	0.0127249	0.0552801	0.0227238	0.00322653	1.0369	0.00454476	0.00322653	0.928569	1.0033	0.0461509	0.0230683	0.00290094	0.00125811	0.000594728
	1.008	0.00154589	0.00115998	0.000114058	0.0472556	0.0103005	0.000111425	1.0469	0.00206009	0.000111425	0.936506	1.0133	0.0477945	0.0200435	0.000441207	0.000474503	0
	1.018	0.000861158	0.000255968	0	0.0468276	0.00109103	5.4331e-06	1.0569	0.000218205	5.4331e-06	0.944443	1.0233	0.0445262	0.0198853	0.000441207	0.00162144	0.00242556
	1.028	5.87248e-05	0.000386659	0.000201668	0.0429045	0.00109227	0	1.0669	0.000218453	0	0.952379	1.0333	0.0448308	0.0190227	5.51509e-05	0.000406717	0.00197077
	1.038	2.30705e-06	0.000827416	0.000647981	0.0432968	0.00141824	0	1.0769	0.000283648	0	0.960316	1.0433	0.0469703	0.0167023	0.000437531	0.000902911	0.000344009
	1.048	0	0.000163672	0.000699224	0.0427262	0.00192518	0	1.0869	0.000385035	0	0.968253	1.0533	0.0477354	0.0151428	0.000764759	0	0.00237891
	1.058	0	9.8203e-05	0.000917422	0.0449731	0.00135658	0	1.0969	0.000271316	0	0.97619	1.0633	0.0504276	0.0139374	0.000547832	0.00126624	0.00263546
	1.068	0	2.73196e-05	0.000976931	0.051464	0.00147154	3.62206e-06	1.1069	0.000294308	3.62206e-06	0.984126	1.0733	0.0446962	0.0166722	0	4.8806e-05	0.00342843
	1.078	4.61409e-06	0	0.00124637	0.052427	0.000500428	0	1.1169	0.000100086	0	0.992063	1.0833	0.0425012	0.0154103	0.00213618	0.00205799	0.00106118
	1.088	0	0.000114447	0.00108272	0.0491815	2.72679e-05	1.81103e-06	1.1269	5.45358e-06	1.81103e-06	1	1.0933	0.0412814	0.0146983	0.00136774	0.00067515	0.00146933
	1.098	0	0.000176076	0.00153895	0.0475766	0.000364089	0					1.1033	0.0402011	0.0126303	0.00224648	0.00247284	0.00152763
	1.108	2.30705e-06	0.000125523	0.00116537	0.0462927	0.000254707	0					1.1133	0.0392883	0.0116434	0.00290094	0.000924603	0.00224481
	1.118	0	0.000490277	0.0011786	0.0477906	0	0					1.1233	0.0376506	0.0095754	0.000220604	0.000593807	0.00280455
	1.128	0	0.000199113	0.00182989	0.0469703	0.000307694	0					1.1333	0.0370343	0.00868642	0.0016435	0.0018953	0.00156845
	1.138	0	7.35907e-05	0.00209106	0.0517137	0.000283524	1.81103e-06					1.1433	0.0386708	0.0126303	0.00125744	0.00290125	0.00331182
												1.1533	0.0404337	0.0120276	0.00115082	0.0025596	0.00410479
												1.1633	0.0395977	0.012717	0.000764759	0.000444677	0.00381326
												1.1733	0.0390416	0.0117414	0.00219133	0.00338388	0.00412811
	Panel 2D
	Bins
	100			0.0993151	0.0468668	0	0		0		0		0	0	0	0	0.182266
	110			0.200342	0.291206	0	0		0		0		0	0	0	0.00397878	0.133005
	120			0.236301	0.205371	0.2151	0.134598		0.0401709		0		0	0	0	0.071618	0.108374
	130			0.207192	0.175882	0.19943	0.394761		0.400855		0.000879507		0.00995025	0.00337838	0	0.175066	0.0935961
	140			0.10274	0.109005	0.12963	0.154472		0.219658		0.0782762		0.0978441	0.101351	0	0.139257	0.103448
	150			0.0376712	0.0868878	0.105413	0.0948509		0.123932		0.124011		0.124378	0.108108	0.000877193	0.0994695	0.0788177
	160			0.0445205	0.0363349	0.115385	0.0641373		0.0854701		0.170624		0.124378	0.101351	0.0263158	0.0848806	0.0738916
	170			0.0273973	0.0236967	0.0840456	0.0641373		0.0410256		0.10642		0.111111	0.097973	0.100877	0.0782493	0.0788177
	180			0.0136986	0.00895208	0.0626781	0.0361337		0.0324786		0.0826737		0.13267	0.116554	0.179825	0.0557029	0.0689655
	190			0.00856164	0.00579252	0.0384615	0.031617		0.0119658		0.0694811		0.0613599	0.0658784	0.272807	0.0928382	0.0541872
	200			0.010274	0.00579252	0.0299145	0.0171635		0.0119658		0.1073		0.0713101	0.113176	0.173684	0.0623342	0.0147783
	210			0.00856164	0.00315956	0.00854701	0.00361337		0.00854701		0.111697		0.0547264	0.109797	0.108772	0.0742706	0.00985222
	220			0.00171233	0.00105319	0.00712251	0.00271003		0.00854701		0.10642		0.092869	0.152027	0.0614035	0.0411141	0
	230			0.00171233	0	0.0014245	0.000903342		0.0042735		0.0422164		0.119403	0.0287162	0.0517544	0.0198939	0
	240			0	0	0.002849	0.000903342		0.00683761		0		0	0	0.0236842	0.00132626	0
	250			0	0	0	0		0.0042735		0		0	0.00168919	0	0	0

## Sheet: Figure 3
mGluR2/3 cell counts
Mouse	Promoter	Section	total mGluR2/3 +	GFP + / mGluR2/3 +
7928997	AAV1-CAG-Flex-GFP	Image 3	12	0
791EB06	AAV1-CAG-Flex-GFP	C 63x	5	0
79208F5	AAV1-CAG-Flex-GFP	F	29	4
7920905	AAV1-CAG-Flex-GFP	G	7	1
7921388	AAV1-hSyn-DIO-GFP	Image 18	6	4
7921388	AAV1-hSyn-DIO-GFP	J 63x	5	2
79209C3	AAV1-EF1a-DIO-Eyfp	H 20x	22	3
79209C3	AAV1-EF1a-DIO-Eyfp	G 63x	3	1
792194A	AAV1-CAG-Flex-GFP	D	33	7

## Sheet: Figure 4
		Panel 4B
		Intensity	MLI 1	MLI 2	MLI 3	MLI 4	MLI 5	MLI 6	MLI 7
		0.0666667	0	7	66	0	0	7	150
		0.666667	144	129	262	44	172	129	196
		1.33333	147	148	267	55	172	148	196
		3.33333	169	191	280	74	185	191	230
		Panel 4C
	Cell	PC Light OFF	PC Light ON	Cell	GrC Light OFF	GrC Light ON	Cell	GoC Light OFF	GoC Light ON
	1	-60.2	-60.23	1	-69.73	-69.32	1	-71.57	-71.66
	2	-62.13	-61.08	2	-70.92	-71.02	2	-73.08	-72.71
	3	-58.67	-57.27	3	-70.21	-69.99	3	-71.39	-67.89
	4	-67.14	-67.57	4	-68.59	-68.27	4	-70.87	-68.33
	5	-64.25	-64.12	5	-59.052	-59.03	5	-72.69	-72.97
	6	-67.79	-69.88				6	-72.17	-67.87
							7	-73.01	-73.14
							8	-72.61	-72.56
							9	-71.16	-64.54
							10	-71.06	-62.73
		Panel 4E (no syn block)
	Cell	PC Light OFF	PC Light ON
	1	34.81	0
	2	62.96	3.7
	3	43.7	3.7
	4	59.26	0.74
	5	37.04	0
	6	92.59	0
	7	40.74	0
	8	18.52	0
	9	22.96	0
	10	72.59	0
		Panel 4F (no syn block)
	Cell	GrC Light OFF	GrC Light ON
	1	91	86
	2	69.4	76.7
	3	113	112
	4	124	121.5
	5	77	81
	6	94.5	95.5
	7	69.5	69

## Sheet: Figure 5
		Panel 5C
	Cell	Control	CNO
	1	50.8494	27.87
	2	96.3213	44.8487
	3	118.107	122.08
	4	70.3743	68.0628
	5	104.713	41.6863
	6	36.6493	19.0605
	7	105.203	84.4918
		Panel 5F
	Cell	Control	CNO
	1	15.697	5.45752
	2	31.7006	12.327
	3	16.4228	3.70261
	4	17.664	3.92866
